# Supplementary material for: Effects of an Intensive 6-Week Rehabilitation Program with the HUBER Platform in the Treatment of Non-Specific Chronic Low Back Pain: A Pilot Study
Source: Clin Pract. 2022 Aug 9;12(4):609–18. doi: 10.3390/clinpract12040064 (PMC9406810; doi:10.3390/clinpract12040064)
Supplement: Supplementary file 1 [file clinpract-12-00064-s001.zip]

Archive with 1 entries (1 files):
- clinpract-1848819-supplementary.pdf
